# Supplementary material for: Hindlimb Immobilization Increases IL-1β and Cdkn2a Expression in Skeletal Muscle Fibro-Adipogenic Progenitor Cells: A Link Between Senescence and Muscle Disuse Atrophy
Source: Front Cell Dev Biol. 2022 Jan 3;9:790437. doi: 10.3389/fcell.2021.790437 (PMC8762295; doi:10.3389/fcell.2021.790437)
Supplement: Supplementary file 1 [file Table1.XLSX]

## Sheet: LvR_p05_noint_fc2_DE_genes_w_bi
Gene symbol	P-value (Left vs. Right)	FDR step up (Left vs. Right)	Fold change (Left vs. Right)
Il1b	0.00199686	0.15483	33597.2
Mmp13	0.000394713	0.056703	19351.3
Il1rn	0.000888328	0.0981183	12031.9
Npy2r	2.18876e-07	9.85617e-05	11429.4
Ciita	0.00286677	0.182414	10496.4
Il10ra	7.91035e-10	8.41949e-07	9860.95
Pcdha11	2.20842e-08	1.23125e-05	7995.79
Gm9025	0.00167552	0.139623	7980.72
Mtmr7	0.000783851	0.0917732	7909.53
Tlr13	0.039521	0.50689	7789.63
Tyrobp	0.0414892	0.509444	7787.42
Gm47772	0.00172333	0.14209	7470.3
Hoxd3	0.0130438	0.358369	7464
Ccl24	0.0414708	0.509444	7130.93
Fgr	0.0137503	0.365467	7044.61
Ajap1	0.00666158	0.278053	7001.01
Cd300c2	0.00725773	0.287952	6445.69
Itk	0.0401976	0.50689	6396.46
Cd300lb	0.00258948	0.172358	6363.49
Serpina3h	0.0409174	0.508288	6362.85
Cd200r1	0.00638895	0.273956	6332.79
Rgs18	0.00215366	0.161119	6299.88
Fcgr4	0.0399526	0.50689	5980.79
Hcar2	0.00994434	0.320853	5952.93
Clec5a	0.00230203	0.163843	5748.82
Wfdc17	0.0411567	0.509036	5631.89
Cd209f	0.00335081	0.200671	5499.43
Tnfrsf26	0.000989231	0.10295	5393.67
Gcsam	0.00442799	0.229393	5338.3
Asprv1	0.0402517	0.50689	5294.49
Ndp	0.0388839	0.50689	5134.01
Gm48751	0.00120002	0.113764	5064.19
Ccl4	0.0113079	0.333197	4996.85
Gm2822	0.0115119	0.335277	4746.15
Ccl3	0.0399705	0.50689	4666.49
Ogdhl	0.0412917	0.509267	4508.77
Sp5	0.0417301	0.510174	4387.38
5430427O19Rik	0.00959291	0.315753	4291.29
Izumo1	0.0424836	0.512782	4220.53
Galnt6	0.00314563	0.193837	4073.52
Sectm1a	0.0389091	0.50689	3963.41
Siglece	0.0395985	0.50689	3713.27
Gm5106	0.0418165	0.510174	3641.53
Tmem117	0.0399346	0.50689	3564.26
Gm16567	0.000964309	0.101713	3496.27
Gm43618	0.0423638	0.512428	3354.82
Gm50055	0.00255639	0.172358	3271.14
Ctla2b	0.00129602	0.119099	3236.91
Tnip3	0.0393144	0.50689	3154.17
Cd300ld5	0.0391588	0.50689	3079.26
Gm38374	0.0403751	0.506929	3006.3
Cd244a	0.0391873	0.50689	2954.27
AC137513.1	0.0427279	0.514669	2864.17
Hck	0.0397589	0.50689	2861.07
Clec12a	0.0152627	0.378122	2844.32
9330182L06Rik	0.039376	0.50689	2807.31
Ltb4r1	0.0104322	0.32765	2804.8
Eaf2	0.00388144	0.212852	2739.54
Gm31408	0.0392304	0.50689	2648.5
E230034D01Rik	0.0392081	0.50689	2602.85
Actg2	0.0112992	0.333197	2498.85
5730585A16Rik	0.0403504	0.50689	2451.77
4933412L11Rik	0.0407969	0.507933	2332.29
Lrmp	0.0391538	0.50689	2244.42
Gm9409	0.00266513	0.175065	2228.41
Gm9908	0.0392785	0.50689	2195.46
Trpv3	0.0389017	0.50689	2131
Gm14085	0.0125011	0.348538	2053.09
AC126031.1	0.0389302	0.50689	1989.92
Gm28230	0.00356483	0.206109	1828.01
Foxp3	0.00813743	0.300172	1719.92
Fam186a	0.0402327	0.50689	1637.06
Gm44441	0.0416865	0.510174	1610.93
1700124L16Rik	0.0391742	0.50689	1529.27
4930467E23Rik	0.0044188	0.229393	1348.23
Lpxn	0.0396615	0.50689	1331.16
Gm43775	0.00458843	0.23256	1318.15
Rundc3b	0.00985642	0.320108	1137.21
Gm11760	0.0401357	0.50689	1078.29
Gm14319	0.0390115	0.50689	1048.02
Gm10549	0.040097	0.50689	1032.18
Gm46210	0.0399444	0.50689	1014.47
Gm8807	0.00484349	0.23727	970.521
Epsti1	0.0390416	0.50689	937.138
Sbk3	0.0399746	0.50689	912.806
Gm24722	0.00180689	0.145897	847.348
Gm13981	0.00109063	0.110555	845.715
Gm47201	0.0397892	0.50689	790.11
Car4	0.01438	0.372479	502.609
Gm44860	0.0172889	0.393729	215.828
Aqp7	0.0119942	0.341743	173.52
Cxcl5	0.0117544	0.339384	163.517
Gm15579	0.000326274	0.0491132	147.248
Gm13852	0.0120231	0.341743	146.355
Igfbp2	0.0047198	0.235997	120.916
Runx3	0.0120937	0.342839	90.3596
Slco1c1	0.0296433	0.469094	77.4708
Fa2h	0.0315135	0.477309	76.2118
Tbx3os1	0.0188923	0.407767	73.3754
Gm8307	0.0158856	0.38265	67.6441
Ccr1	0.0269782	0.459443	65.3457
Rasgrp4	0.0213037	0.428997	64.7222
Kcnn4	0.022411	0.434417	61.2528
Prkcb	0.000605779	0.077092	61.1547
Gnat1	0.0154476	0.378185	58.5614
Ptpn6	0.0177858	0.398919	57.4469
Cd86	0.0145215	0.373315	54.0917
Pf4	0.0220444	0.432745	52.7827
Nepn	0.0309967	0.474292	46.7971
Ccl8	0.00462996	0.233151	46.3647
S100b	0.000800152	0.0922973	44.5195
C3ar1	0.000116862	0.0231666	44.2926
Myo1f	0.0172982	0.393729	42.4409
A630001G21Rik	0.0361202	0.499286	41.9095
Fcgr3	0.00148346	0.128654	41.8592
Lilr4b	0.0272438	0.459654	41.0331
Gm9522	0.0466419	0.531092	39.6513
Sele	0.0282512	0.462073	37.0073
Ifi213	0.0167689	0.388601	36.6406
Cpa3	0.0348004	0.492964	33.731
Klhl4	0.0354019	0.495123	33.2281
Rsf1os2	0.0423726	0.512428	32.5774
Itgb2	0.0271094	0.459527	32.5743
Gm15242	0.0186133	0.406197	32.2175
Shmt1	0.000713314	0.0860977	31.9285
Gm42981	0.0374803	0.50497	31.6534
Gm47230	0.0216087	0.429892	31.3838
Kif26b	0.0104328	0.32765	30.9201
Gm7361	0.0270825	0.459527	30.6123
Tnfsf11	0.0363847	0.499564	30.3192
Ctla2a	0.0280479	0.462073	28.1606
F13a1	0.0360586	0.499153	27.7492
Nlrp1b	0.0285798	0.462372	27.5518
C430049B03Rik	0.0172667	0.393729	26.7842
AC105061.2	0.0266252	0.45886	25.5493
Gm3512	0.0413007	0.509267	25.3862
Gm24693	0.0226369	0.435551	24.3013
Gm6201	0.0151815	0.376792	23.7941
Il12a	0.00122586	0.115745	23.4672
Pik3ap1	0.0244884	0.449037	23.4254
Pde8b	0.00180083	0.145897	23.1959
Rprm	0.00681089	0.279796	21.3378
Gm18212	0.0460498	0.529098	21.1665
Gm2670	0.0443205	0.524718	20.8997
Rpl10a-ps2	0.0359855	0.499045	20.7962
Nos2	0.0424776	0.512782	19.9805
Cd300ld3	0.0340715	0.489583	19.4857
Cd300ld4	0.0406998	0.507739	18.9559
Lyz2	0.0218043	0.430496	18.9088
Gm5121	0.0434805	0.519723	17.214
Cbr2	0.0104579	0.32765	17.1441
Gm5263	0.0488656	0.538464	16.8112
Gm20257	0.0311077	0.474292	16.762
Csf1r	0.046414	0.530161	16.4887
Gm11613	0.00461579	0.233135	16.1793
Gm43947	0.00802918	0.298905	15.8272
Bhlhe22	0.0368405	0.501544	15.5254
Ptprc	0.014531	0.373315	15.1482
F730043M19Rik	0.0478437	0.535714	14.1704
Gm47738	0.0267315	0.45886	14.145
Syt13	0.00763225	0.293791	14.01
C230012O17Rik	0.0471034	0.533869	13.9531
Gm11852	0.0240813	0.447885	13.7962
Dock2	0.0196342	0.417959	13.3185
Gm12778	0.0462635	0.529475	13.2283
Apln	0.040788	0.507933	12.8578
Smpdl3b	0.0354521	0.495123	12.6819
Ldha-ps	0.0349377	0.493427	12.6589
Clvs1	0.00280766	0.180616	12.5535
Themis2	3.0146e-05	0.00720304	12.5347
Chdh	0.00327771	0.198322	12.4962
Serpina3n	1.62141e-05	0.00421855	11.8099
9030612E09Rik	0.0265048	0.458816	11.504
Mmp3	0.00409166	0.221271	11.4626
Gm44836	0.0255182	0.455438	11.4329
Tnfsf8	0.027987	0.462073	11.3888
Pde2a	0.0242765	0.448311	11.3673
Gm44096	0.030823	0.47328	11.2163
9530027J09Rik	0.0198211	0.420409	11.2091
Wnk4	0.0102851	0.325894	11.105
Gm21182	0.0433819	0.519069	11.0978
Gm12666	0.0455196	0.527517	10.9838
Bcl11b	0.0263124	0.458816	10.9641
Spi1	0.00154698	0.132689	10.8619
Bst1	0.0232987	0.440332	10.6279
Slitrk5	0.0210821	0.426721	10.5433
Gm1966	0.0259849	0.458816	10.5266
Gm23287	0.0455073	0.527517	10.0536
Gcnt2	0.0249659	0.45173	9.58917
Polr3g	0.000187687	0.0325547	9.12191
Gm22295	0.023368	0.440332	9.0135
Cd74	0.0162509	0.384229	8.76442
Robo2	0.00692833	0.282407	8.67653
Hid1	0.0429209	0.515668	8.39142
2810001G20Rik	0.044852	0.526745	8.02349
C230034O21Rik	0.0498066	0.543606	7.87102
Cd36	0.0354807	0.495123	7.83202
Ska3	0.0106023	0.328333	7.07009
Catip	0.0243715	0.448542	6.95341
1200007C13Rik	0.00629743	0.272435	6.74302
Ifitm1	0.0123224	0.345508	6.62616
Gm16685	0.0271603	0.459527	6.62139
Aplnr	0.0296093	0.469094	6.57463
Timp1	0.0339353	0.488951	6.53734
Ccn5	0.000270325	0.0433558	6.1862
Rgs16	0.0123385	0.345508	6.10925
Gm12643	0.00747565	0.290823	6.06656
Aqp1	0.00914809	0.309496	6.0176
Fabp4	0.0466664	0.531092	5.82742
Gm43061	0.027268	0.459684	5.81121
Otulinl	0.0139526	0.368922	5.80076
Gm44292	0.0182034	0.402192	5.74479
Afap1l1	0.0112265	0.333182	5.63036
Hmgcs2	0.00696404	0.282617	5.61169
Clspn	0.00901819	0.309043	5.56507
Nckap1l	0.0465295	0.530962	5.53607
Serpinb9b	0.0244702	0.449037	5.51147
Cpz	0.0455311	0.527517	5.3839
Cpxm1	0.000508655	0.06923	5.35553
Col6a5	0.0339619	0.488951	5.19736
Apoe	0.000534158	0.0710673	5.1714
Abcg1	0.00720057	0.287952	5.15741
Ablim3	0.0184425	0.404354	5.07636
Cysltr1	0.0287582	0.463457	5.06094
Ndnf	0.0048332	0.237264	5.05842
Angptl4	0.00079602	0.0922753	5.05231
Tpmt	0.0312655	0.475037	5.05141
Gm23806	0.03851	0.50689	5.00205
Gm25829	0.00115975	0.112155	4.75679
Gm24205	0.038342	0.50689	4.65701
Tspan2	0.0462071	0.529475	4.63277
Cnga4	0.0419857	0.510456	4.62556
Gm25360	0.00088779	0.0981183	4.54218
Lrrc15	0.00199516	0.15483	4.49709
Olfr78	0.00124597	0.116238	4.4697
Steap4	0.000131304	0.024597	4.35938
Slc39a14	0.00123516	0.116155	4.29719
Prx	0.0289805	0.465118	4.26264
AC126029.2	0.00954517	0.315246	4.2437
Rab11fip1	0.0394936	0.50689	4.19405
Apip	0.0419686	0.510456	4.17696
Ctsc	0.0416316	0.509856	4.16853
Lix1	0.010402	0.32765	4.16496
Tec	0.0296289	0.469094	4.15377
Myo7a	0.0107081	0.328333	4.14792
Apod	0.000115806	0.0231666	4.12613
Sphkap	0.00878241	0.307858	4.10476
BB123696	0.0428396	0.51522	4.08396
Rnd1	0.00554247	0.252328	4.07859
Hmmr	0.000121439	0.0232797	4.04911
Rgs2	0.00629888	0.272435	4.04463
Tpcn2	0.0392589	0.50689	4.04453
Inpp4b	0.026357	0.458816	4.034
Snrpert	0.00376577	0.211134	4.00314
Rpl39l	0.0194466	0.415476	3.95556
Frrs1	0.0317938	0.479145	3.94265
Fgf6	0.0413838	0.509444	3.93419
Suv39h2	0.0227278	0.435907	3.90255
Cyp1b1	0.000292695	0.0453891	3.87271
Mdk	0.047182	0.534243	3.86275
5033428I22Rik	0.0442478	0.52461	3.82155
Ism1	0.0147043	0.373315	3.80957
Lppos	0.0477906	0.535714	3.79563
Lyn	0.0169275	0.390572	3.78919
Gm4246	0.0051839	0.24596	3.74864
Mt2	0.0446909	0.52559	3.71309
Rbm47	0.0491825	0.540177	3.71189
2900060B14Rik	0.0017628	0.143825	3.70542
Gm13232	0.0160558	0.382904	3.70092
Cxcl12	3.87384e-05	0.00898118	3.674
Gm48878	0.025004	0.45177	3.66122
Rad51	0.0156798	0.381265	3.62793
Gm22973	0.0430882	0.516618	3.61656
Cxcl14	0.0136011	0.364398	3.59219
Gm16165	0.000234526	0.0381366	3.56238
S1pr3	0.0145744	0.373315	3.56126
Palm3	0.0198565	0.420778	3.55722
Zcchc10	0.0263333	0.458816	3.55557
Rbmx2-ps	0.00895733	0.309043	3.51057
Hmgn2-ps1	0.0161554	0.382947	3.50695
Kcne4	0.00944833	0.315246	3.49806
Gm8326	0.0177668	0.398875	3.46465
Slc6a7	0.0111755	0.332932	3.45001
Vcam1	0.000177818	0.0310731	3.43286
Tmem176b	1.28093e-05	0.00344761	3.42862
Adam12	0.0132116	0.360816	3.4283
Ppie	0.0281018	0.462073	3.42423
S100a4	0.000487036	0.067085	3.40954
Fgfr2	0.0150221	0.37462	3.39174
1810032O08Rik	0.000820159	0.0937149	3.38643
Gm42517	0.00469401	0.235364	3.37228
Abcb1b	0.0154293	0.378185	3.34286
Smarca1	0.0390076	0.50689	3.32755
Cthrc1	0.0131643	0.360533	3.32584
Mecom	0.00205097	0.156435	3.32447
Tie1	0.0382069	0.50689	3.31874
Ndufaf5	0.0364538	0.499564	3.30024
Snf8	0.0341638	0.489583	3.296
Grem2	0.0249825	0.45173	3.29464
Pwwp3b	0.00299291	0.187061	3.28998
Snord72	0.0222911	0.43317	3.27335
Gm5217	0.0327158	0.48346	3.26367
C2	0.00457672	0.23256	3.21302
Nudt15	0.0281745	0.462073	3.18906
Lgals3	0.0393723	0.50689	3.18178
Hemk1	0.0265892	0.458816	3.17598
Lox	0.000597084	0.0764006	3.16115
Gm5406	0.041919	0.510174	3.15818
Gpnmb	0.000899183	0.098851	3.15474
Cav1	0.00750162	0.290825	3.15299
Rpl19-ps4	0.0135349	0.363288	3.13885
Trhde	0.0047529	0.236293	3.13872
Mif	0.0218009	0.430496	3.11225
Zswim7	0.0120739	0.342694	3.11
Bok	0.0336196	0.487151	3.10645
Ehhadh	0.0176398	0.398443	3.10416
Nmnat3	0.0213412	0.428997	3.09582
Inpp5d	0.0181018	0.402156	3.09562
Amigo2	0.0210846	0.426721	3.07186
Gas6	0.00129977	0.119099	3.07031
Pcdhb18	0.00155279	0.132701	3.06613
Ctsk	0.00946101	0.315246	3.06561
Tent5c	0.0284158	0.462073	3.04806
Gm23751	0.0129591	0.35742	3.0228
Rrad	0.029129	0.466542	3.00455
Cfb	0.00048066	0.0665984	2.99493
Sned1	0.00117426	0.112482	2.99303
Dhtkd1	0.0273144	0.459765	2.98931
Tdp2	0.000790861	0.0921333	2.98419
Ttc32	0.017319	0.393729	2.98266
Slc11a2	0.0301097	0.469094	2.97394
Plekhg5	0.0233407	0.440332	2.96578
Rps11-ps4	0.0160396	0.382904	2.96366
Gm2367	0.0109894	0.331608	2.95666
Cdh2	0.0267464	0.45886	2.91791
Ephx2	0.00838909	0.303615	2.90912
Cdc7	0.0184822	0.404743	2.90451
Hmox1	0.00629633	0.272435	2.89038
Gdpgp1	0.0195791	0.417544	2.88886
Sfrp1	0.00269574	0.175831	2.87691
Gm9260	0.0146882	0.373315	2.86867
Nmb	0.0279673	0.462073	2.86445
Adm	0.00477286	0.236682	2.8465
Comp	0.0446121	0.52559	2.83785
Rnu1b1	0.0148891	0.374482	2.81671
Gm7823	0.0358021	0.497828	2.81647
C4a	0.0082688	0.302063	2.80864
4921531C22Rik	0.00432146	0.227909	2.8071
Icam1	0.00325547	0.198	2.79333
Prg4	0.0224841	0.435018	2.78553
Ntpcr	0.00815525	0.300172	2.78318
N6amt1	0.0310863	0.474292	2.78095
Gm5310	0.0119063	0.341246	2.77294
Hivep3	0.00640498	0.273956	2.74064
Gm44616	0.000327198	0.0491132	2.71244
C130021I20Rik	0.0108847	0.329621	2.70576
Abcc9	0.0333239	0.485734	2.69767
Fam102a	0.00412136	0.221852	2.67704
Itga1	0.0476004	0.535099	2.67588
Gm37292	0.0285018	0.462372	2.6626
Slit2	0.0470953	0.533869	2.66047
Slc43a2	0.00337129	0.201383	2.65405
Plpp1	0.000870612	0.0975418	2.64219
Srbd1	0.0488429	0.538464	2.6417
Col1a1	0.0213711	0.428997	2.60051
Ndc1	0.014373	0.372479	2.59257
Gm2139	0.0427564	0.514747	2.58813
Mt1	0.013817	0.366825	2.58488
Hnrnpa1l2-ps2	0.00829064	0.302389	2.58373
Sema6b	0.0180105	0.40096	2.57776
Sgk1	0.000764175	0.0907271	2.57131
Rnu1b2	0.0150225	0.37462	2.57114
Epas1	0.0214307	0.429274	2.56446
Pltp	0.000551319	0.0726619	2.56196
Mrpl30	0.0347432	0.492964	2.55485
Mylk	0.0224977	0.435018	2.55288
Alms1-ps2	0.0310121	0.474292	2.5487
Gm527	0.0468842	0.532319	2.54731
Fxyd6	0.0113078	0.333197	2.54419
Tmem176a	0.0369327	0.501818	2.53716
Nat2	0.0294628	0.469094	2.52554
Ggt5	0.00550855	0.25193	2.51864
Cdh11	0.00844845	0.304352	2.51819
Fscn1	0.00540818	0.249779	2.51607
Polr2d	8.27677e-05	0.0177806	2.50735
Csgalnact1	0.0280023	0.462073	2.50501
Cdpf1	0.0261919	0.458816	2.48039
BC037039	0.0106996	0.328333	2.47934
Aldh1a2	0.0089835	0.309043	2.47501
Ppwd1	0.00221997	0.162446	2.4724
B3galt1	0.00576487	0.258108	2.45615
Kitl	0.00633181	0.272801	2.4466
Il11ra2	0.00389929	0.213121	2.4307
Gm6727	0.00410281	0.221363	2.42845
Bmp5	0.00329469	0.19862	2.4273
Snhg5	0.000643518	0.0801522	2.42156
Rybp-ps	0.0207092	0.426507	2.42094
Slc16a1	0.00338104	0.201452	2.41849
Gm11221	0.00949132	0.315246	2.41797
Bcat1	0.0423539	0.512428	2.40443
Arhgdib	0.00966	0.316362	2.40394
Ctsh	0.0265862	0.458816	2.39282
Ptch1	0.0204488	0.425238	2.39194
Mrps6	0.000121536	0.0232797	2.3831
Ppif	0.00227604	0.163236	2.38229
Gm11539	0.0372462	0.504003	2.38023
Stx3	0.0399059	0.50689	2.37945
Fgf7	0.00441526	0.229393	2.37908
Nrp2	1.26911e-05	0.00344761	2.37287
Egfl6	0.046314	0.529535	2.36519
Gm11470	0.0141825	0.371191	2.36104
Emb	0.00338965	0.201452	2.3581
Casp7	0.0445908	0.52559	2.3563
Gpx3	0.00227957	0.163236	2.35416
Pde3b	0.00111185	0.111261	2.35216
Nek6	0.0386001	0.50689	2.34689
Gm19238	0.012233	0.344736	2.34602
Rasl12	0.0351628	0.493924	2.34168
Atp6v1fnb	0.0279071	0.462073	2.33837
Il1r1	0.000366625	0.0536821	2.33421
Htra4	0.00785561	0.29631	2.3342
Nxn	0.0292678	0.466849	2.32729
AI506816	0.0104664	0.32765	2.32601
Ahr	0.0207944	0.426652	2.32441
Zfp367	0.0092571	0.311891	2.31665
Rasa3	0.0113704	0.334167	2.31192
Glrx	0.033145	0.485734	2.31148
Tmem26	0.00641133	0.273956	2.31058
2020-09-09	0.0116477	0.338389	2.3076
Cdc42ep3	0.00264586	0.174523	2.3069
Cyb5r1	0.0310277	0.474292	2.30586
Snai1	0.00115625	0.112155	2.2991
Exosc5	0.0236422	0.443918	2.29881
Gm4835	0.00891532	0.309043	2.29223
Adh1	0.039491	0.50689	2.28603
Stmn1	0.0396938	0.50689	2.28169
Gm25791	0.00878045	0.307858	2.28003
Trmt10b	0.0391792	0.50689	2.27842
Gm22701	0.0456178	0.527517	2.27823
Ddx56	0.038137	0.50689	2.27653
Plxnd1	0.0186755	0.406573	2.27649
Gm24451	0.0412499	0.509267	2.27598
Paqr8	0.0488545	0.538464	2.27261
A330035P11Rik	0.0423886	0.512428	2.27118
9430038I01Rik	0.0262838	0.458816	2.26858
Nxpe4	0.00807222	0.299301	2.26554
Ntf3	0.0454648	0.527517	2.26519
Zc2hc1a	0.0106691	0.328333	2.25754
Tbccd1	0.0179579	0.40096	2.25626
Igf2bp2	0.0205747	0.425599	2.25622
Nars2	0.0414542	0.509444	2.25564
Gm5093	0.0221198	0.433135	2.25553
Cyp2j9	0.0142867	0.371708	2.25301
Ipo4	0.0386762	0.50689	2.2366
Igfbp7	0.000705237	0.0855639	2.23467
Gm13305	0.0108587	0.329621	2.23401
Phldb2	0.00965453	0.316362	2.23075
Hsd17b10	0.0377966	0.50642	2.22501
Phpt1	0.0289506	0.464957	2.2223
Akap2	0.043246	0.517979	2.22066
Gins4	0.00774706	0.295065	2.21331
C4b	0.00792947	0.296362	2.2098
Lbp	1.61133e-05	0.00421855	2.20333
Gm7993	0.0252188	0.453551	2.20303
Dgat2	0.0396561	0.50689	2.20148
Hmgb2	0.023573	0.443006	2.19899
Cox5b	0.0447027	0.52559	2.19867
Kctd7	0.0149863	0.37462	2.19673
Pappa2	0.0136847	0.364967	2.19425
Dph1	0.0267509	0.45886	2.19299
Prodh	0.0165535	0.388197	2.17824
Tspan11	0.0283002	0.462073	2.17671
Bmper	0.00611622	0.267696	2.17622
Hif1a	8.73231e-05	0.0184212	2.17614
n-R5s112	0.0262125	0.458816	2.17184
Vstm4	0.0335247	0.487063	2.16565
Slc18b1	0.0400624	0.50689	2.15793
Gm3348	0.0222514	0.433135	2.15704
Gdf10	0.0154152	0.378185	2.15611
Cadm1	0.0364002	0.499564	2.15334
Tjp2	0.0204847	0.425238	2.14415
Ttc41	0.0246768	0.449674	2.13899
Myo1b	0.00140825	0.125772	2.13536
Ift27	0.0413669	0.509444	2.13288
Ofd1	0.00599284	0.263775	2.13251
Mrpl32	0.00634936	0.272801	2.12682
Mrpl53	0.0367724	0.500909	2.12661
Srpx	0.00747833	0.290823	2.1249
Fgd5	0.0374743	0.50497	2.12023
Cemip2	0.0193859	0.415103	2.11956
Lgmn	0.0283894	0.462073	2.11916
Vmp1	0.00663422	0.278053	2.11852
Hoga1	0.025212	0.453551	2.1162
Arhgap18	0.0327618	0.48346	2.10889
4833418N02Rik	0.00988634	0.320192	2.1078
Mocs3	0.0284029	0.462073	2.10737
Dock9	0.00145383	0.127904	2.10712
Mcm7	0.030708	0.47297	2.10605
Gm6750	0.021617	0.429892	2.10448
B3gnt3	0.047893	0.535714	2.10357
Ccbe1	0.0139719	0.368922	2.10179
Col3a1	0.0259317	0.458816	2.09514
Mrpl15	0.027853	0.462073	2.09323
C530005A16Rik	0.0305405	0.471726	2.09146
Col1a2	0.0309462	0.474292	2.08917
Ap3m1-ps	0.0200602	0.422038	2.0856
Actn1	0.00438798	0.229393	2.08183
Utp14a	0.0301517	0.469436	2.08065
C330011M18Rik	0.0341143	0.489583	2.07277
Impdh1	0.0268075	0.45886	2.07262
Gm15484	0.0231701	0.439668	2.07062
Gm8129	0.013871	0.367839	2.06405
Rrp15	0.0439898	0.522161	2.0616
Il33	0.0328358	0.483574	2.06137
Lap3	0.0465524	0.530965	2.06121
Lrrc32	0.00258228	0.172358	2.05601
Fcrls	0.0209384	0.426652	2.0484
Glis3	0.0130547	0.358369	2.04517
Lrrc75a	0.00911522	0.309336	2.04076
Olfml3	0.000273273	0.0435303	2.03383
Tsen15	0.0296089	0.469094	2.0331
Fbxl6	0.0369236	0.501818	2.03225
Rce1	0.0130164	0.358369	2.02689
Hpgd	0.0370806	0.503351	2.02154
Gm13517	8.08306e-05	0.0175253	2.02151
Npm1	0.00500771	0.240288	2.02054
Gpaa1	0.0300948	0.469094	2.01928
Tipin	0.0196125	0.417876	2.01869
Rps6ka4	0.0134495	0.363285	2.01761
Gm4782	0.0239497	0.446502	2.01695
Gm6227	0.0140221	0.368922	2.01558
Atp11c	0.0264306	0.458816	2.00877
Tnfrsf23	0.0402503	0.50689	2.0041
Wdtc1	0.00347087	0.204206	-2.00339
Creb5	0.000366424	0.0536821	-2.00654
Islr2	0.00854682	0.305545	-2.01014
Tent5b	0.0466769	0.531092	-2.01074
Pcdhga9	0.043513	0.519847	-2.01532
Dbn1	0.000939086	0.100615	-2.01768
Gngt2	0.0224878	0.435018	-2.01803
Clmn	0.0173911	0.394876	-2.02895
Pin1rt1	0.00491992	0.239896	-2.03048
Nrf1	0.0108111	0.329621	-2.03129
Adam33	0.0300742	0.469094	-2.03457
Tomm7	0.0205244	0.42535	-2.03748
Car8	0.0265504	0.458816	-2.03842
Babam2	0.0329189	0.48436	-2.04236
Gm45062	0.00201241	0.155201	-2.0508
Pla1a	0.0184142	0.404354	-2.05081
Gm3081	0.0359327	0.498755	-2.0524
Afap1l2	0.0279537	0.462073	-2.05481
Gm37644	0.0142193	0.371191	-2.06337
Aldh7a1	0.0020766	0.156857	-2.07951
Stac2	0.0450174	0.527517	-2.08392
Gm15190	0.0139571	0.368922	-2.08442
Dynlt1f	0.0288067	0.4636	-2.08549
Jag1	0.0094002	0.314907	-2.08684
Zfyve26	0.0054739	0.251705	-2.08867
Cmah	0.00173886	0.142867	-2.09104
Guk1	0.0478522	0.535714	-2.09389
Shb	0.0223719	0.434018	-2.0966
Gfpt2	0.00526247	0.24596	-2.09668
Rpusd1	0.0208468	0.426652	-2.09693
Fgf1	0.00114712	0.112155	-2.10049
Spon2	0.0241855	0.448009	-2.10124
Trim30d	0.0345975	0.492427	-2.10139
Gpank1	0.0133573	0.36301	-2.10783
Pde7a	0.025377	0.454454	-2.10894
Cys1	0.0117455	0.339384	-2.10977
Mapk1ip1	0.0233931	0.440332	-2.11273
Gm2719	0.0286119	0.462372	-2.11786
Nhsl1	0.00146935	0.127904	-2.11841
Trib3	0.0415616	0.509799	-2.11984
Mipol1	0.0361805	0.49953	-2.12188
Pcdh20	0.032813	0.483574	-2.13481
Edn1	0.0108941	0.329621	-2.13483
Ston2	0.000137285	0.0253123	-2.13607
St6gal1	0.00250179	0.1723	-2.14837
Gm43289	0.0275202	0.461614	-2.14938
Hpse	0.0425558	0.513388	-2.15225
Nav3	0.00267568	0.175065	-2.15392
Gm2395	0.01857	0.406008	-2.15589
Olfml2a	0.00587945	0.260745	-2.15638
Ildr2	0.0205545	0.425556	-2.15896
Kcnk5	0.030314	0.470399	-2.16097
Gm4430	0.0217293	0.430467	-2.1653
Adamtsl4	0.00531526	0.247512	-2.1711
Mast4	1.24898e-08	8.12394e-06	-2.17259
Banp	0.0101661	0.32285	-2.1765
Gm13360	0.0474607	0.535008	-2.17858
Gm5739	0.0144793	0.373315	-2.1843
Robo1	0.00360987	0.206768	-2.19077
Zfp58	0.0278503	0.462073	-2.19678
Tmem178b	0.020022	0.421911	-2.19924
Triobp	0.000164362	0.0293117	-2.20142
Gm10699	0.00478095	0.236682	-2.20202
Tbx5	0.00642931	0.274223	-2.21172
Ppp2r2b	0.000122284	0.0232797	-2.21318
Arl4d	0.0157934	0.38265	-2.22443
Snx21	0.000514435	0.06923	-2.22845
Pias4	0.00159109	0.134989	-2.22858
Negr1	0.00283719	0.181024	-2.23503
Gm5917	0.0177526	0.398875	-2.23616
Ptgs1	0.015071	0.37503	-2.23663
Fez1	0.00114463	0.112155	-2.23923
Gm8425	0.00864992	0.307354	-2.24048
Hps1	0.0412962	0.509267	-2.24506
Gm43655	0.00764088	0.293791	-2.24631
Papolg	0.0297292	0.469094	-2.24765
Gm42429	0.0499444	0.543606	-2.24851
Gm29794	0.0484365	0.537293	-2.25594
Vsig10	0.0188291	0.407767	-2.25736
Gm19040	0.035399	0.495123	-2.25878
Eppk1	0.0114624	0.334524	-2.26046
Dpp4	0.00164591	0.138635	-2.26101
Cdh9	0.0290167	0.46538	-2.26856
Dact1	0.00149109	0.128839	-2.27288
Gm45200	0.0169466	0.390572	-2.27677
Gm49797	0.0406931	0.507739	-2.27687
Osbpl3	0.0066233	0.278053	-2.2773
Bmp2	0.0339735	0.488951	-2.28175
Mpv17l2	0.037323	0.504593	-2.29066
Sfmbt1	0.00721703	0.287952	-2.29246
Ackr2	0.000884291	0.0981183	-2.29328
Spata5l1	0.0194932	0.416093	-2.29694
Nelfe	0.0403013	0.50689	-2.29982
Gstz1	0.0173083	0.393729	-2.31391
Gm5402	0.0135109	0.363285	-2.31641
Limch1	0.000951721	0.101104	-2.32948
Gm42820	0.0280191	0.462073	-2.33134
E2f7	0.0403483	0.50689	-2.33542
Gm24233	0.012234	0.344736	-2.34575
Daam2	0.0295801	0.469094	-2.35286
AC163620.1	0.00299223	0.187061	-2.35301
Gdpd5	0.0142037	0.371191	-2.35526
Tmtc2	0.0204754	0.425238	-2.36824
Zfp128	0.022813	0.436073	-2.37025
Gm12021	0.0154477	0.378185	-2.37069
Gm7909	0.0212205	0.427992	-2.39889
Hdhd5	0.0098187	0.31977	-2.43234
Tmem107	0.0167729	0.388601	-2.43808
Tmem223	0.00524084	0.24596	-2.45296
Eipr1	0.00496161	0.239896	-2.45466
Gm42603	0.0100684	0.321641	-2.46037
Tmem8b	0.00785823	0.29631	-2.46601
Vash1	0.0246185	0.449311	-2.46732
Lrrn2	0.0302073	0.469678	-2.4679
Gm43813	0.0104075	0.32765	-2.48504
Naa16	0.00384869	0.212549	-2.49374
Pheta1	0.00900164	0.309043	-2.51004
Cep295nl	7.38261e-05	0.0163086	-2.5416
Hagh	0.0443362	0.524718	-2.54448
Gm44156	0.0483512	0.537293	-2.54995
Pgf	0.0226026	0.435255	-2.55234
Gm44417	0.00372863	0.209879	-2.57426
Tubb4a	0.0453542	0.527517	-2.57779
Adamts16	0.0036839	0.208363	-2.57889
Gm44414	0.0289333	0.464957	-2.58531
Gm13161	0.0374492	0.50497	-2.58673
Nr2f1	0.00415322	0.222858	-2.60732
Erich1	0.00782372	0.29631	-2.60906
Gan	0.000282619	0.0445463	-2.62099
Il18	0.04796	0.535714	-2.62569
Gap43	0.0380652	0.50689	-2.66438
Gnaz	0.0343921	0.491022	-2.70691
Gm5374	0.0072051	0.287952	-2.71245
Tmem86b	0.0357796	0.497811	-2.72918
3110067C02Rik	0.000253677	0.0409663	-2.74121
Gm25291	0.024949	0.45173	-2.74743
Gm44699	0.0300134	0.469094	-2.77611
Gm2412	0.00450727	0.23123	-2.77665
Asphd2	0.0292476	0.466849	-2.77721
Gm5784	0.0375684	0.50529	-2.78071
Smpd3	0.0181588	0.402192	-2.81067
Ss18l1	0.0107266	0.328333	-2.82214
AC124502.4	0.0237581	0.44399	-2.82284
Spsb4	0.000213894	0.0357753	-2.83281
Rorb	0.00110557	0.111108	-2.84289
Pex1	0.00141263	0.125772	-2.84695
Uchl1	0.00774961	0.295065	-2.84895
Pcdhgc4	0.0486232	0.537757	-2.86091
Efhd1	0.00239696	0.168045	-2.86489
Gm8930	0.0377811	0.50642	-2.87207
Lurap1l	0.00250096	0.1723	-2.88119
Foxo6	0.0136778	0.364967	-2.94195
Gm43311	0.0089695	0.309043	-2.94212
Tnfrsf21	0.00942386	0.315241	-2.95389
9330151L19Rik	0.0191327	0.411398	-2.95823
Igfbp5	0.00258244	0.172358	-2.96755
Mthfd2l	0.0215471	0.429892	-3.00401
Fam167a	0.00151331	0.130278	-3.06732
Reep2	0.0296284	0.469094	-3.12035
Pyroxd2	0.029948	0.469094	-3.15941
Kif21b	0.00963397	0.316362	-3.15979
Gm48086	0.0278785	0.462073	-3.22314
Gm37186	0.0122786	0.345064	-3.25692
Gm11895	0.047912	0.535714	-3.32048
Kcnn3	0.005102	0.243403	-3.32544
Ackr4	0.000932569	0.100615	-3.35864
Wnt10b	0.00106776	0.109182	-3.3638
Rarb	0.0151737	0.376792	-3.38211
Gm37702	0.00626253	0.272435	-3.45807
Gm45632	0.0467106	0.531217	-3.48523
Gm23346	0.0308942	0.474062	-3.51311
Exph5	0.00365645	0.207311	-3.51455
Syt3	0.0306289	0.472467	-3.55806
Gm43482	0.0382169	0.50689	-3.6492
Stmn4	0.0016975	0.140953	-3.65002
Gm28529	0.029861	0.469094	-3.68247
Gm37940	0.0268465	0.45886	-3.73352
9530077C05Rik	0.048478	0.537414	-3.74663
Tmem28	0.0118531	0.340554	-3.75821
Gpr1	0.011431	0.334167	-3.7711
Adcy1	0.0322792	0.480882	-3.7975
Gm45187	0.0209627	0.426652	-3.83884
Gm43679	0.0310301	0.474292	-3.90329
Gadl1	0.029198	0.466849	-3.91862
Mmaa	0.0385161	0.50689	-3.92891
Shroom1	0.0426225	0.513928	-3.95048
Nptx2	0.0274651	0.46102	-3.95491
Nkx6-1	0.0483555	0.537293	-3.99323
Gm8378	0.0181961	0.402192	-4.03535
Zfp125	0.0389047	0.50689	-4.03801
Pthlh	0.00352692	0.204929	-4.04974
Gm42908	0.0303072	0.470399	-4.13439
Dact2	0.0037769	0.211134	-4.14737
Gm18068	0.0283267	0.462073	-4.24878
Gm42432	0.0323873	0.481483	-4.33185
Prkar1b	0.00819693	0.300845	-4.37441
Sh3bp1	0.0496035	0.542765	-4.4779
Arxes2	0.0206696	0.426431	-4.49583
Nr1h4	0.0270161	0.459443	-4.49772
Bmp3	0.0107174	0.328333	-4.56021
Gm7902	0.0214139	0.429274	-4.61796
Sema3e	0.000139886	0.0254637	-4.62544
F730311O21Rik	0.00351652	0.204929	-4.67377
Papln	0.00862065	0.307247	-4.69311
Rwdd2a	0.0421762	0.511509	-4.80564
9530013L04Rik	0.00458787	0.23256	-4.82123
5330439K02Rik	0.0304185	0.471085	-4.82255
Adamts19	0.00902525	0.309043	-4.83237
Bmp7	0.000508339	0.06923	-4.85252
Sbsn	0.00252331	0.172358	-4.87925
0610043K17Rik	0.0481445	0.53709	-4.8974
Mrps11	0.0450882	0.527517	-5.00271
Adra1b	0.0311927	0.474292	-5.03989
Mageb3	0.0284097	0.462073	-5.07901
Gm44416	0.00382009	0.21197	-5.135
Morn1	0.0392914	0.50689	-5.17798
Chst1	0.00278511	0.179659	-5.23339
Gm25492	0.0498142	0.543606	-5.40973
C230053D17Rik	0.0436949	0.520957	-5.43249
Gm43369	0.00282996	0.181024	-5.45309
Dnah2	0.0216309	0.429892	-5.46411
Hist1h1t	0.0252495	0.45358	-5.49695
Gm16060	0.0472252	0.534359	-5.51063
Inha	0.00694728	0.282426	-5.56614
Noxo1	0.0216107	0.429892	-5.67425
Lamb3	0.0398454	0.50689	-5.69112
Gm5100	0.0438325	0.521536	-5.8199
Gm37447	0.0255748	0.456101	-5.91234
Amt	0.0241814	0.448009	-5.93663
Krtdap	0.0333611	0.485734	-5.95192
Grin3a	0.0401373	0.50689	-5.96628
Mal2	0.0366652	0.500578	-6.16452
Gabra2	0.0454242	0.527517	-6.17216
Gm49519	0.0328269	0.483574	-6.20213
Ano3	0.000117732	0.0231666	-6.30476
Gm45591	0.0362902	0.499564	-6.52659
Tmeff1	0.0112059	0.333182	-7.04253
1700029I15Rik	0.0159948	0.382904	-7.07978
Bmp8a	0.0340704	0.489583	-7.2638
Gm44283	0.0229839	0.437781	-7.3508
Gm45289	0.0420718	0.511237	-7.40195
Gm48382	0.00559805	0.253391	-7.40634
Gm15711	0.0154895	0.378449	-7.44188
Gm10400	0.0140973	0.370486	-7.65262
4930404H11Rik	0.00473829	0.236067	-7.68581
Prox2	0.0156296	0.380439	-7.69405
AW822252	0.0322649	0.480882	-7.78027
Gm6340	0.0391246	0.50689	-8.11842
Gm48536	0.0348207	0.492964	-8.48168
Adgrg6	0.0159492	0.38265	-8.81339
Gm42969	0.047969	0.535714	-8.9405
Gm42702	0.0261663	0.458816	-9.06302
Pip5kl1	0.027018	0.459443	-9.12348
Gm43909	0.00877521	0.307858	-9.24757
Akr1c18	0.000994996	0.103092	-9.26497
Cldn3	0.00693475	0.282407	-9.36159
Gm44434	0.0476676	0.53534	-9.4449
Gm44001	0.0205264	0.42535	-9.6105
Gm1833	0.0293432	0.467734	-9.82088
Gm20731	0.0017812	0.144821	-9.93795
Pgr	0.0472379	0.534359	-10.0104
Gm11953	0.0265753	0.458816	-10.302
Gm10686	0.0454865	0.527517	-10.7289
Gm48880	0.0227005	0.435907	-10.8527
Gm42551	0.0286348	0.462422	-11.2398
A430110C17Rik	0.0365434	0.500117	-11.9031
Gm37036	0.0292305	0.466849	-11.9836
Zfp2	0.0209714	0.426652	-13.0132
Nlk-ps1	0.0242118	0.448009	-13.0202
Gm48624	0.0186523	0.406573	-13.0395
Gm38027	0.038931	0.50689	-13.5604
Gm45399	0.0405355	0.507583	-13.8112
Cntf	0.0231442	0.439534	-14.5329
2410018L13Rik	0.022336	0.433681	-14.7803
Gm14239	0.0229948	0.437781	-15.0806
Gm44937	0.0487017	0.537925	-16.1708
Cnga1	0.000759072	0.0906859	-18.6635
Sytl5	0.0270631	0.459527	-18.8644
Crmp1	0.0178478	0.399544	-20.2517
Txndc2	0.0183677	0.404228	-20.9963
Epha1	0.0316317	0.478065	-21.0025
Gm48889	0.0408672	0.507933	-22.1685
4930579K19Rik	0.0388352	0.50689	-23.2784
Slc17a8	0.00130065	0.119099	-23.3828
2010300C02Rik	0.0262313	0.458816	-26.4542
Caskin1	0.0263471	0.458816	-26.8422
Msh4	0.0251758	0.453513	-27.7251
Gm5977	0.0188337	0.407767	-28.4365
Gm4419	0.0257229	0.458393	-29.6148
Slc37a1	0.00124061	0.116201	-31.9198
Stmn1-rs1	0.00282511	0.181024	-36.5779
Crnde	0.0153155	0.378122	-50.7743
Gm38365	0.0402281	0.50689	-60.1462
Lypd5	0.0402981	0.50689	-66.8097
Gm42141	0.0145362	0.373315	-78.9468
Nap1l5	0.00960095	0.315753	-89.2865
Krt8-ps	0.0105665	0.328333	-110.547
Sntg1	0.00901524	0.309043	-136.929
Snord116l4	0.0319715	0.479145	-344.047
Gm4942	0.0289492	0.464957	-496.937
Gm44033	0.00792086	0.296362	-764.919
Gm19620	0.0341434	0.489583	-797.852
Gm826	0.0344568	0.491363	-913.526
4930548H24Rik	0.000775588	0.0912622	-948.304
Gm15956	0.0227803	0.435914	-1032.93
Rps6-ps2	0.0120258	0.341743	-1087.81
AC123853.3	0.00872322	0.307858	-1130.16
Gm43622	0.00500615	0.240288	-1160.87
Gm42676	0.0161233	0.382947	-1166.44
Gm3962	0.0248069	0.450993	-1174.27
4732419C18Rik	0.0136583	0.364967	-1179.19
Tulp1	0.0215298	0.429892	-1206.5
AC124716.1	0.0208345	0.426652	-1276.34
Cldn7	0.0113124	0.333197	-1291.69
Kirrel3os	0.0287068	0.462947	-1307.61
Gm26542	0.0202886	0.42513	-1375.29
Srcin1	0.0120242	0.341743	-1507.45
AC118642.1	0.0128785	0.356456	-1518.91
Gm26636	0.0110532	0.331822	-1544.36
Gm12917	0.00730827	0.288743	-1622.33
Gm14822	0.0170431	0.391946	-1629.27
Gm43017	0.0114221	0.334167	-1721.09
Rasgef1c	0.013513	0.363285	-1728.17
Vax2os	0.0338808	0.488951	-1756.38
Mpzl3	0.0324059	0.481483	-1769.49
Gm47496	0.0349996	0.493582	-1997.77
Gm33016	0.00999285	0.320853	-2128.06
Gm42855	0.0358689	0.498461	-2229.58
Gm8290	0.00700487	0.283782	-2281
Kcnip2	0.0327032	0.48346	-2284.73
Gm49058	0.0106584	0.328333	-2306.26
9330175E14Rik	0.0101049	0.322365	-2308.58
Mpo	0.00563762	0.254012	-2338.41
Gm40020	0.0351555	0.493924	-2352.62
Gm46323	0.0282059	0.462073	-2352.63
A430035B10Rik	0.0362325	0.499564	-2374.76
Gm37216	0.0367267	0.500578	-2375.41
Rab25	0.00587318	0.260745	-2427.47
Ak9	0.00225273	0.163236	-2497.78
Cyp2c23	0.00733128	0.288743	-2601.42
Gm47615	0.0325403	0.482256	-2604.09
Gm36955	0.0166127	0.388601	-2612.56
1700003F12Rik	0.00825004	0.301848	-2619.71
Vmn1r90	0.00326806	0.198251	-2620.04
Gm37246	0.0014198	0.125932	-2629.77
Gm45705	0.0117358	0.339384	-2652.14
Gm42672	0.0268381	0.45886	-2679.61
Gm37250	0.0375516	0.50529	-2754.63
Slc17a9	0.0361541	0.49946	-2806.49
Slurp1	0.0212073	0.427992	-2885.5
3010001F23Rik	0.0160384	0.382904	-3041.34
Gm36935	0.0245199	0.449063	-3055.14
Nat8l	0.000684526	0.0843624	-3221.11
Tcp11	0.0330922	0.485518	-3233.19
Gm43805	0.00165722	0.13889	-3264.97
Gm20472	0.034411	0.491022	-3401.8
Gm20507	0.00127194	0.11819	-3670.52
Elovl7	0.0164587	0.386946	-3692.99
Gm46603	0.0316086	0.478065	-3782.09
Far2	0.000591843	0.0761462	-3840.66
Olfr655	0.0206013	0.425772	-3875.88
Gm13608	0.032003	0.479145	-3971.09
Gm9974	0.0158111	0.38265	-4019.9
Abca4	0.00295477	0.185992	-4020.36
Gm9136	0.0176862	0.398594	-4485.3
Gm37936	0.0123501	0.345508	-4535.58
Kcnk7	0.0142003	0.371191	-4543.8
Gm15886	0.0139938	0.368922	-4605.53
Gm43609	0.0333716	0.485734	-4683.38
Lrrc23	0.014347	0.372449	-4750.35
A230001M10Rik	0.0100232	0.321072	-4752.03
Proscos	0.0167585	0.388601	-4986.48
Gm9970	0.00193078	0.151221	-5407.12
Slc7a14	0.00688459	0.281835	-5431.63
Gm43282	0.00652944	0.276981	-5453.47
Gm49510	0.00678246	0.279609	-5512.81
BC051226	0.00238897	0.168045	-6151.94
Gm48375	0.00904598	0.309043	-6652.98
Gm16010	0.0106265	0.328333	-7068.37
Krt7	0.00136445	0.122414	-7504.32
Gm48511	0.00663631	0.278053	-8006.87
Gm46364	0.0155429	0.378723	-8363.42
Foxa1	0.000317236	0.0485517	-9352.79
Gm16153	0.00620531	0.270584	-11831
Pkd1l2	0.00235065	0.166797	-12455.6
Krt8	0.00146695	0.127904	-20529.3
